# Supplementary material for: In Silico and In Vitro Insights into the Pharmacological Potential of Pouzolzia zeylanica
Source: Molecules. 2026 Jan 20;31(2):357. doi: 10.3390/molecules31020357 (PMC12843715; doi:10.3390/molecules31020357)
Supplement: Supplementary file 1 [file molecules-31-00357-s001.zip]

Archive with 1 entries (1 files):
- molecules-4065208-supplementary.pdf
